# Supplementary material for: Identification and Expression Analysis of NAC Transcription Factors Related to Rust Resistance in Foxtail Millet
Source: Plants (Basel). 2025 May 17;14(10):1507. doi: 10.3390/plants14101507 (PMC12115137; doi:10.3390/plants14101507)
Supplement: Supplementary file 1 [file plants-14-01507-s001.zip]

Archive with 3 entries (3 files):
- Table S1.xlsx
- Table S2.xls
- Table S3.xlsx
