# Supplementary material for: Identification and Expression Analysis of NAC Transcription Factors Related to Rust Resistance in Foxtail Millet
Source: Plants (Basel). 2025 May 17;14(10):1507. doi: 10.3390/plants14101507 (PMC12115137; doi:10.3390/plants14101507)
Supplement: Supplementary file 1 [file plants-14-01507-s001.zip › Table S1.xlsx]

## Sheet: table S1
Table S1. A catalog of 33 SiNAC transcription factor genes.
SiNAC No.	Gene Locus(v2.2)	Chromosome	Start (bp)	End (bp)	Gene Orientation	Transcript ID	Length (aa)	NAM Domains
SiNAC014	Seita.1G193200	1	27493391	27494905	＋	Seita.1G193200.1	204	8-124
SiNAC019	Seita.1G251900	1	32727514	32731415	－	Seita.1G251900	347	9-136
SiNAC027	Seita.2G086600	2	7805765	7807260	＋	Seita.2G086600.1	278	17-141
SiNAC033	Seita.2G268500	2	36886794	36888981	＋	Seita.2G268500.1	246	12-139
SiNAC037	Seita.2G355900	2	43499306	43501797	－	Seita.2G355900	504	120-247
SiNAC038	Seita.2G436000	2	48606782	48608991	－	Seita.2G436000.1	363	15-141
SiNAC045	Seita.3G147200	3	10601305	10604824	－	Seita.3G147200.1	315	61-207
SiNAC047	Seita.3G225400	3	18592183	18593947	＋	Seita.3G225400.1	266	7-136
SiNAC048	Seita.3G237100	3	19972131	19974075	－	Seita.3G237100	324	17-140
SiNAC051	Seita.3G319900	3	39758221	39759987	－	Seita.3G319900.1	277	14-152
SiNAC052	Seita.3G386200	3	48753553	48758019	＋	Seita.3G386200.1	308	14-141
SiNAC055	Seita.4G000700	4	110913	114958	＋	Seita.4G000700.1	619	33-161
SiNAC062	Seita.4G240200	4	36430484	36436005	＋	Seita.4G240200.1	457	61-217
SiNAC063	Seita.4G263400	4	38158779	38163199	－	Seita.4G263400.1	303	14-146
SiNAC064	Seita.4G286100	4	39901519	39903268	－	Seita.4G286100.1	316	67-206
SiNAC070	Seita.5G135300	5	11783614	11789643	－	Seita.5G135300	438	46-187
SiNAC071	Seita.5G265500	5	32757285	32761080	－	Seita.5G265500.1	316	67-206
SiNAC076	Seita.5G358900	5	39823237	39824935	－	Seita.5G358900.1	301	22-148
SiNAC078	Seita.5G403000	5	43003395	43007645	＋	Seita.5G403000.2	461	7-133
SiNAC079	Seita.5G405100	5	43198056	43200595	－	Seita.5G405100.1	354	11-134
SiNAC083	Seita.6G032700	6	2442444	2444951	－	Seita.6G032700.1	291	12-141
SiNAC089	Seita.6G225800	6	33954971	33960617	＋	Seita.6G225800.1	227	21-160
SiNAC096	Seita.7G124900	7	21964461	21966708	＋	Seita.7G124900.2	335	12-136
SiNAC100	Seita.7G166500	7	24854670	24857317	＋	Seita.7G166500.1	278	11-138
SiNAC102	Seita.7G195000	7	26870838	26877686	－	Seita.7G195000	529	20-166
SiNAC103	Seita.7G240100	7	30167446	30170263	＋	Seita.7G240100.1	306	12-149
SiNAC105	Seita.7G306400	7	34432442	34434295	＋	Seita.7G306400.1	367	12-138
SiNAC110	Seita.8G008100	8	456990	458934	－	Seita.8G008100.1	366	12-138
SiNAC118	Seita.8G060900	8	5672716	5675480	－	Seita.8G060900	355	10-133
SiNAC128	Seita.9G039200	9	2150162	2156242	－	Seita.9G039200.1	316	18-142
SiNAC136	Seita.9G272800	9	23729039	23734667	＋	Seita.9G272800.2	392	22-131
SiNAC141	Seita.9G417600	9	47454299	47457043	＋	Seita.9G417600.1	363	11-137
SiNAC143	Seita.9G487300	9	52682698	52689320	＋	Seita.9G487300.1	642	4-77
