# Supplementary material for: Identification and Expression Analysis of NAC Transcription Factors Related to Rust Resistance in Foxtail Millet
Source: Plants (Basel). 2025 May 17;14(10):1507. doi: 10.3390/plants14101507 (PMC12115137; doi:10.3390/plants14101507)
Supplement: Supplementary file 1 [file plants-14-01507-s001.zip › Table S2.xls]

## Sheet: table S2
Table S2. NAC proteins in Oryza sativa, Arabidopsis thaliana and other species(Ooka et al. 2003).
putative NAC proteins in O.sativa		putative NAC proteins in A. thaliana		known NAC proteins in some species
Name	Acc. No.	Name	Acc. No.	Name	Acc. No.	Species
ONAC001	AK060509	ANAC001	At1g01010.1	OsNAC3	AB028182	O.sativa
ONAC002	AK104712	ANAC002	At1g01720.1	OsNAC4	AB028183	O.sativa
ONAC003	AK061716	ANAC011	At1g32510.1	OsNAC5	AB028184	O.sativa
ONAC005	AK104766	ANAC022	At1g56010.2	OsNAC6	AB028185	O.sativa
ONAC011	AK063648	ANAC029	At1g69490.1	OsNAC7	AB028186	O.sativa
ONAC012	AK063703	ANAC032	At1g77450.1	OsNAC8	AB028187	O.sativa
ONAC013	AK063943	ANAC036	At2g17040.1	ATAF1	X74755	A. thaliana
ONAC016	AK106152	ANAC040	At2g27300.1	ATAF2	X74756	A. thaliana
ONAC064	AK101280	ANAC041	At2g33480.1	CUC1	AB049069	A. thaliana
ONAC067	AK073667	ANAC053	At3g10500.1	CUC2	AB002560	A. thaliana
ONAC074	AK102808	ANAC054	At3g15170.1	CUC3	AF543194	A. thaliana
		ANAC056	At3g15510.1	NAC1	AF198054	A. thaliana
		ANAC062	At3g49530.1	NAC2	AF201456	A. thaliana
		ANAC063	At3g55210.1	AtNAM	AF123311	A. thaliana
		ANAC068	At4g01540.1	AtNAC2	AB049071	A. thaliana
		ANAC078	At5g04410.1	AtNAC3	AB049070	A. thaliana
		ANAC083	At5g13180.1	TIP	AF281062	A. thaliana
		ANAC090	At5g22380.1	NAM	X92204	Petunia gybrida
		ANAC091	At5g24590.2	TERN	AB021178	Nicotiana tabacum
		ANAC093	At5g39690.1	StNAC	AJ401151	Solanum tuberosum
		ANAC096	At5g46590.1
		ANAC098	At5g53950.1
Ooka H, Satoh K, Doi K, Nagata T, Otomo Y, Murakami K, Matsubara K, Osato N, Kawai J, Carninci P, Hayashizaki Y, Suzuki K, Kojima K, Takahara Y, Yamamoto K, Kikuchi S. 2003. Comprehensive analysis of NAC family genes in Oryza sativa and Arabidopsis thaliana. DNA Research, 10, 239-247.
