# Supplementary material for: Identification and Expression Analysis of NAC Transcription Factors Related to Rust Resistance in Foxtail Millet
Source: Plants (Basel). 2025 May 17;14(10):1507. doi: 10.3390/plants14101507 (PMC12115137; doi:10.3390/plants14101507)
Supplement: Supplementary file 1 [file plants-14-01507-s001.zip › Table S3.xlsx]

## Sheet: Sheet1
Table S3. Primers for transactivation assay of 3 SiNACs in yeast.
SiNAC No.	Locus(v2.2)	CDS sequence (5'→3')	Length	pGBKT7 Primer (5'→3')
				Upstream	Downstream
SiNAC063	Seita.4G263400	ATGGCGATGAATTCGCTGAGCATGGTGGAGGCGAGGCTGCCGCCGGGGTTCAGGTTCCATCCGCGGGACGACGAGCTCGTGCTGGACTACCTGGCCAAGAAGCTCGGCGGCGGCGGCGACGGGGGCGCGGCGGTGGTGAGCATCTACGGCTGCCCCACGATGGTCGACGTCGATCTGAACAAGTGCGAGCCCTGGGACCTTCCAGATATTGCGTGCATTGGTGGAAAAGAGTGGTATTTCTATAGCCTTAGAGATAGAAAGTATGCCACCGGCCAGCGAACAAATAGAGCAACTGATTCAGGCTACTGGAAGGCTACCGGGAAAGACCGTCCAATAAGCCGGAAAGGGTTGCTTGTTGGTATGCGCAAAACCCTTGTGTTTTATCAAGGTAGAGCCCCA…	423bp	GAGCTCAAGCTTCGAATTCATGGCGATGAATTCGCTGAG	GCCCGCGGTACCGTCGACGAACCCACTCGGTCTTCTTTC
SiNAC070	Seita.5G135300	ATGAATAGGGGCCACAGCAGCAGCTCCTCGAAGCTCATCAACGAGAAGCTCGAGGAACACCGGATCTCCACTGCGAAGCACTGCCCCCACTGCGGCGAGAAAATCGACAGCAAGCCGAAGGATTGGGTGGGGCTGCCAGCCGGCGTCAAGTTCGATCCAACTGACCAGGAGCTGATTGAGCACCTCGAGTCGAAAGTGAAGGATGAAGGCTCGAGATCCCACCCTCTCATCGACGAGTTCATACCCACAATAGATGGGGAGGACGGCATATGTTACACCCACCCCGAGAAACTTCCAGGTGTGACCAGGGATGGCCTAAGCAAGCACTTCTTC	333bp	GAGCTCAAGCTTCGAATTCATGAATAGGGGCCACAGCA	GCCCGCGGTACCGTCGACGGAAGAAGTGCTTGCTTAGG
SiNAC118	Seita.8G060900	ATGGACTTCGGTGGCGCGCTGCAGCTGCCGCCGGGGTTCCGGTTCCACCCCACCGACGACGAGCTGGTGAACTACTACCTCCTCCGCAAGTGCGGCGGCCTGCCCCTCGCCGCCCCCGTCATCGCCGAGGTCGACCTCTACAAGTTCGACCCATGGAACCTCCCAGAGAAGGCGATGGGAGGGGAGAAGGAGTGGTACTTCTTCTCGCCGCGGGACCGCAAGTACCCCAACGGGTCGCGCCCCAACCGGGCGGCGGGGGCCGGGTACTGGAAGGCCACCGGCGCCGACAAGCCGGTGGGGTCGCCGCGCCCCGTCGCCATCAAGAAGGCGCTCGTCTTCTACGCCGGGAAGCCGCCCAAGGGCGTCAAGACCAACTGGATCATG	384bp	GAGCTCAAGCTTCGAATTCATGGACTTCGGTGGC	GCCCGCGGTACCGTCGACGCATGATCCAGTTGGTCTTGA
